# Supplementary material for: Effect of implant abutment surface treatments on bacterial biofilm composition and structure
Source: J Oral Microbiol. 2025 Feb 5;17(1):2459922. doi: 10.1080/20002297.2025.2459922 (PMC11800344; doi:10.1080/20002297.2025.2459922)
Supplement: Supplementary material.zip [file ZJOM_A_2459922_SM4359.zip]

Archive with 4 entries (4 files):
- Supplementary material 1.pdf
- Supplementary material 2.docx
- Supplementary material 3.pdf
- Supplementary material 4.docx
